# Supplementary material for: ﻿A new species of Habrophorula from Vietnam and an updated key to species of the genus (Hymenoptera, Apidae)
Source: Zookeys. 2024 Apr 18;1197:261–72. doi: 10.3897/zookeys.1197.118126 (PMC11046086; doi:10.3897/zookeys.1197.118126)
Supplement: XML Treatment for Habrophorula [file zookeys.1197.118126-treatment1.xml]

<!DOCTYPE tp:taxon-treatment
  PUBLIC "-//TaxonX//DTD Taxonomic Treatment Publishing DTD v0 20100105//EN" "tax-treatment-NSO.dtd">
<tp:taxon-treatment xmlns:tp="http://www.plazi.org/taxpub"><tp:treatment-meta><kwd-group><label>Taxon classification</label><kwd>
              <named-content content-type="kingdom">Animalia</named-content>
            </kwd><kwd>
              <named-content content-type="order">Hymenoptera</named-content>
            </kwd><kwd>
              <named-content content-type="family">Apidae</named-content>
            </kwd></kwd-group><mixed-citation publication-type="journal"><person-group><name><surname>Tran</surname><given-names>Ngat Thi</given-names></name><name><surname>Engel</surname><given-names>Michael S.</given-names></name><name><surname>Nguyen</surname><given-names>Lien Thi Phuong</given-names></name></person-group><article-title>﻿A new species of <italic><tp:taxon-name><tp:taxon-name-part taxon-name-part-type="genus" reg="Habrophorula">Habrophorula</tp:taxon-name-part></tp:taxon-name></italic> from Vietnam and an updated key to species of the genus (<tp:taxon-name><tp:taxon-name-part taxon-name-part-type="order">Hymenoptera</tp:taxon-name-part></tp:taxon-name>, <tp:taxon-name><tp:taxon-name-part taxon-name-part-type="family">Apidae</tp:taxon-name-part></tp:taxon-name>)</article-title><source>Zookeys</source><day>18</day><month>04</month><year>2024</year><volume>1197</volume><fpage>261</fpage><lpage>272</lpage><pub-id pub-id-type="doi">10.3897/zookeys.1197.118126</pub-id></mixed-citation></tp:treatment-meta><tp:nomenclature><label>﻿Genus</label><tp:taxon-name>
            <object-id xmlns:xlink="http://www.w3.org/1999/xlink" content-type="arpha" xlink:type="simple">3307E166-1534-582B-9D09-BABBA7F1C15A</object-id>
            <tp:taxon-name-part taxon-name-part-type="genus" reg="Habrophorula">Habrophorula</tp:taxon-name-part>
          </tp:taxon-name><tp:taxon-authority>Lieftinck, 1974</tp:taxon-authority><tp:nomenclature-citation-list><tp:nomenclature-citation><tp:taxon-name>
                <tp:taxon-name-part taxon-name-part-type="genus" reg="Habrophorula">Habrophorula</tp:taxon-name-part>
              </tp:taxon-name><comment>Lieftinck, 1974: 217. Type species: <tp:taxon-name><tp:taxon-name-part taxon-name-part-type="genus" reg="Habropoda">Habropoda</tp:taxon-name-part><tp:taxon-name-part taxon-name-part-type="species" reg="nubilipennis">nubilipennis</tp:taxon-name-part></tp:taxon-name> Cockerell, 1930, original designation.</comment></tp:nomenclature-citation></tp:nomenclature-citation-list></tp:nomenclature><tp:treatment-sec sec-type="notes" id="SECID0EJIAC"><title>Note.</title><p>This is an uncommon genus that superficially resembles the more widely distributed <italic><tp:taxon-name><tp:taxon-name-part taxon-name-part-type="genus" reg="Elaphropoda">Elaphropoda</tp:taxon-name-part></tp:taxon-name></italic> Lieftinck, species which are often more reddish in color. Unlike <italic><tp:taxon-name><tp:taxon-name-part taxon-name-part-type="genus" reg="Elaphropoda">Elaphropoda</tp:taxon-name-part></tp:taxon-name></italic> the third submarginal cell is about as wide anteriorly as it is posteriorly (the cell is wider posteriorly in <italic><tp:taxon-name><tp:taxon-name-part taxon-name-part-type="genus" reg="Elaphropoda">Elaphropoda</tp:taxon-name-part></tp:taxon-name></italic>); the clypeus is only moderately convex and not greatly protuberant, extending only about one-half the compound eye width, or less, in front of the compound eye when viewed in profile (except in the new species); male hind leg unmodified, metatrochanter lacking a rounded projection (hind leg of male enlarged, metatrochanter with broadly rounded projection in <italic><tp:taxon-name><tp:taxon-name-part taxon-name-part-type="genus" reg="Elaphropoda">Elaphropoda</tp:taxon-name-part></tp:taxon-name></italic>); and tergum VII and sternum VI of the male not attenuate, apex of tergum VI of male with apical truncation weakly emarginate medially, and sternum VII of male with disc broader than long and lacking an apical process (tergum VII and sternum VI somewhat attenuate, tergum VI not emarginate, and sternum VII slightly broader than long and with apical process present in <italic><tp:taxon-name><tp:taxon-name-part taxon-name-part-type="genus" reg="Elaphropoda">Elaphropoda</tp:taxon-name-part></tp:taxon-name></italic>) (<xref ref-type="bibr" rid="B5">Michener 2007</xref>; <xref ref-type="bibr" rid="B3">Engel 2018</xref>). Table <xref ref-type="table" rid="T1">1</xref> gives a summary of species currently included in <italic><tp:taxon-name><tp:taxon-name-part taxon-name-part-type="genus" reg="Habrophorula">Habrophorula</tp:taxon-name-part></tp:taxon-name></italic>, including species treated in this study, and with information on the known sexes and distribution.</p><table-wrap id="T1" position="float" orientation="portrait"><label>Table 1.</label><caption><p>Summary of species currently in the genus <italic><tp:taxon-name><tp:taxon-name-part taxon-name-part-type="genus" reg="Habrophorula">Habrophorula</tp:taxon-name-part></tp:taxon-name></italic> Lieftinck (<tp:taxon-name><tp:taxon-name-part taxon-name-part-type="tribe">Anthophorini</tp:taxon-name-part></tp:taxon-name>).</p></caption><table id="TID0ETUAE" rules="all"><tbody><tr><th rowspan="1" colspan="1">Species</th><th rowspan="1" colspan="1">Sexes known</th><th rowspan="1" colspan="1">Distribution</th></tr><tr><td rowspan="1" colspan="1"><italic><tp:taxon-name><tp:taxon-name-part taxon-name-part-type="genus" reg="Habrophorula">Habrophorula</tp:taxon-name-part><tp:taxon-name-part taxon-name-part-type="species" reg="belladeceptrix">belladeceptrix</tp:taxon-name-part></tp:taxon-name></italic> sp. nov.</td><td rowspan="1" colspan="1">♀♂</td><td rowspan="1" colspan="1">Vietnam (Cao Bang)</td></tr><tr><td rowspan="1" colspan="1"><italic><tp:taxon-name><tp:taxon-name-part taxon-name-part-type="genus" reg="Habrophorula">Habrophorula</tp:taxon-name-part><tp:taxon-name-part taxon-name-part-type="species" reg="ferruginipes">ferruginipes</tp:taxon-name-part></tp:taxon-name></italic> Wu, 1991</td><td rowspan="1" colspan="1">♂</td><td rowspan="1" colspan="1">China (Guangxi)</td></tr><tr><td rowspan="1" colspan="1"><italic><tp:taxon-name><tp:taxon-name-part taxon-name-part-type="genus" reg="Habrophorula">Habrophorula</tp:taxon-name-part><tp:taxon-name-part taxon-name-part-type="species" reg="nigripes">nigripes</tp:taxon-name-part></tp:taxon-name></italic> Wu, 1991</td><td rowspan="1" colspan="1">♀♂</td><td rowspan="1" colspan="1">China (Guizhou)</td></tr><tr><td rowspan="1" colspan="1"><italic><tp:taxon-name><tp:taxon-name-part taxon-name-part-type="genus" reg="Habrophorula">Habrophorula</tp:taxon-name-part><tp:taxon-name-part taxon-name-part-type="species" reg="nubilipennis">nubilipennis</tp:taxon-name-part></tp:taxon-name></italic> (Cockerell, 1930)</td><td rowspan="1" colspan="1">♀♂</td><td rowspan="1" colspan="1">China (Fujian, Hunan)</td></tr><tr><td rowspan="1" colspan="1"><italic><tp:taxon-name><tp:taxon-name-part taxon-name-part-type="genus" reg="Habrophorula">Habrophorula</tp:taxon-name-part><tp:taxon-name-part taxon-name-part-type="species" reg="rubigolabralis">rubigolabralis</tp:taxon-name-part></tp:taxon-name></italic> Wu, 2000</td><td rowspan="1" colspan="1">♀</td><td rowspan="1" colspan="1">China (Jiangxi)</td></tr></tbody></table></table-wrap><p>Recently, <xref ref-type="bibr" rid="B6">Orr et al. (2022)</xref> treated the monotypic <italic><tp:taxon-name><tp:taxon-name-part taxon-name-part-type="genus" reg="Varthemapistra">Varthemapistra</tp:taxon-name-part></tp:taxon-name></italic> Engel, 2008 as a synonym of <italic><tp:taxon-name><tp:taxon-name-part taxon-name-part-type="genus" reg="Habrophorula">Habrophorula</tp:taxon-name-part></tp:taxon-name></italic>. However, such a decision seems ill-advised at present, especially given that representatives of all anthophorine genera were included in the analysis with the exception of <italic><tp:taxon-name><tp:taxon-name-part taxon-name-part-type="genus" reg="Varthemapistra">Varthemapistra</tp:taxon-name-part></tp:taxon-name></italic>, the sole specimen of which was also never examined by the authors. <xref ref-type="bibr" rid="B3">Engel (2018)</xref> did note that <tp:taxon-name><tp:taxon-name-part taxon-name-part-type="genus" reg="Habrophorula"/><tp:taxon-name-part taxon-name-part-type="subgenus" reg="Varthemapistra">Varthemapistra</tp:taxon-name-part></tp:taxon-name> might eventually be considered a subgenus of <tp:taxon-name><tp:taxon-name-part taxon-name-part-type="genus" reg="Habrophorula">Habrophorula</tp:taxon-name-part></tp:taxon-name> but in the absence of cladistic evidence for its placement as within or sister to <italic><tp:taxon-name><tp:taxon-name-part taxon-name-part-type="genus" reg="Habrophorula">Habrophorula</tp:taxon-name-part></tp:taxon-name></italic> or even a more inclusive clade of <italic><tp:taxon-name><tp:taxon-name-part taxon-name-part-type="genus" reg="Habrophorula">Habrophorula</tp:taxon-name-part></tp:taxon-name></italic> and other genera, any decision regarding its ultimate classification should await the discovery of additional specimens, particularly the currently unknown male. The simple female mandible of <italic><tp:taxon-name><tp:taxon-name-part taxon-name-part-type="genus" reg="Varthemapistra">Varthemapistra</tp:taxon-name-part><tp:taxon-name-part taxon-name-part-type="species" reg="edentata">edentata</tp:taxon-name-part></tp:taxon-name></italic> Engel, 2018 is not the result of wear as is easily evident from the holotype (which also does not show other signs of usual wear) and that both mandibles are identical (refer to <xref ref-type="bibr" rid="B3">Engel 2018</xref>: fig. 4 and discussion therein). The simple mandible is unique among anthophorines and, as such, while distinctive, is an autapomorphy. <italic><tp:taxon-name><tp:taxon-name-part taxon-name-part-type="genus" reg="Varthemapistra">Varthemapistra</tp:taxon-name-part></tp:taxon-name></italic> was distinguished from <italic><tp:taxon-name><tp:taxon-name-part taxon-name-part-type="genus" reg="Habrophorula">Habrophorula</tp:taxon-name-part></tp:taxon-name></italic> and other anthophorines not only on the autapomorphic absence of mandibular teeth but also characters of the clypeus, metatibia, and especially forewing. It therefore seems groundless and unwarranted to place <italic><tp:taxon-name><tp:taxon-name-part taxon-name-part-type="genus" reg="Varthemapistra">V.</tp:taxon-name-part><tp:taxon-name-part taxon-name-part-type="species" reg="edentata">edentata</tp:taxon-name-part></tp:taxon-name></italic> in <italic><tp:taxon-name><tp:taxon-name-part taxon-name-part-type="genus" reg="Habrophorula">Habrophorula</tp:taxon-name-part></tp:taxon-name></italic> without cladistic evidence indicating the former renders the latter paraphyletic. Thus, given its unique suite of characters, its unique biogeographic occurrence relative to species of <italic><tp:taxon-name><tp:taxon-name-part taxon-name-part-type="genus" reg="Habrophorula">Habrophorula</tp:taxon-name-part></tp:taxon-name></italic>, and the possibility that it may be sister to <italic><tp:taxon-name><tp:taxon-name-part taxon-name-part-type="genus" reg="Habrophorula">Habrophorula</tp:taxon-name-part></tp:taxon-name></italic> (in which case its recognition as a genus or a distinctive subgenus serves to emphasize its unique characters and distribution), we retain the genus as distinct from <italic><tp:taxon-name><tp:taxon-name-part taxon-name-part-type="genus" reg="Habrophorula">Habrophorula</tp:taxon-name-part></tp:taxon-name></italic>.</p></tp:treatment-sec><ref-list><ref id="B5"><mixed-citation xmlns:xlink="http://www.w3.org/1999/xlink" xlink:type="simple"><person-group><name name-style="western"><surname>Michener</surname><given-names>CD</given-names></name></person-group> (<year>2007</year>) The Bees of the World [2<sup>nd</sup> edn.]. Johns Hopkins University Press; Baltimore, MD, [xvi + [i] +] 953 pp. [+20 pls]</mixed-citation></ref><ref id="B3"><mixed-citation xmlns:xlink="http://www.w3.org/1999/xlink" xlink:type="simple"><person-group><name name-style="western"><surname>Engel</surname><given-names>MS</given-names></name></person-group> (<year>2018</year>) <article-title>A new genus of anthophorine bees from Brunei (<tp:taxon-name><tp:taxon-name-part taxon-name-part-type="order">Hymenoptera</tp:taxon-name-part></tp:taxon-name>: <tp:taxon-name><tp:taxon-name-part taxon-name-part-type="family">Apidae</tp:taxon-name-part></tp:taxon-name>).</article-title><source>Journal of Melittology</source><volume>78</volume>(<issue>78</issue>): <fpage>1</fpage>–<lpage>13</lpage>. <ext-link xlink:href="10.17161/jom.v0i78.7488" ext-link-type="doi" xlink:type="simple">https://doi.org/10.17161/jom.v0i78.7488</ext-link></mixed-citation></ref><ref id="B6"><mixed-citation xmlns:xlink="http://www.w3.org/1999/xlink" xlink:type="simple"><person-group><name name-style="western"><surname>Orr</surname><given-names>MC</given-names></name><name name-style="western"><surname>Branstetter</surname><given-names>MG</given-names></name><name name-style="western"><surname>Straka</surname><given-names>J</given-names></name><name name-style="western"><surname>Yuan</surname><given-names>F</given-names></name><name name-style="western"><surname>Leijs</surname><given-names>R</given-names></name><name name-style="western"><surname>Zhang</surname><given-names>D</given-names></name><name name-style="western"><surname>Zhou</surname><given-names>Q</given-names></name><name name-style="western"><surname>Zhu</surname><given-names>CD</given-names></name></person-group> (<year>2022</year>) <article-title>Phylogenomic interrogation revives an overlooked hypothesis for the early evolution of the bee family <tp:taxon-name><tp:taxon-name-part taxon-name-part-type="family">Apidae</tp:taxon-name-part></tp:taxon-name> (<tp:taxon-name><tp:taxon-name-part taxon-name-part-type="order">Hymenoptera</tp:taxon-name-part></tp:taxon-name>: <tp:taxon-name><tp:taxon-name-part taxon-name-part-type="superfamily">Apoidea</tp:taxon-name-part></tp:taxon-name>), with a focus on the subfamily <tp:taxon-name><tp:taxon-name-part taxon-name-part-type="subfamily">Anthophorinae</tp:taxon-name-part></tp:taxon-name>.</article-title><source>Insect Systematics and Diversity</source><volume>6</volume>(<issue>4</issue>): <fpage>1</fpage>–<lpage>15</lpage>. <ext-link xlink:href="10.1093/isd/ixac022" ext-link-type="doi" xlink:type="simple">https://doi.org/10.1093/isd/ixac022</ext-link></mixed-citation></ref></ref-list></tp:taxon-treatment>
