# Supplementary material for: ﻿A new species of Habrophorula from Vietnam and an updated key to species of the genus (Hymenoptera, Apidae)
Source: Zookeys. 2024 Apr 18;1197:261–72. doi: 10.3897/zookeys.1197.118126 (PMC11046086; doi:10.3897/zookeys.1197.118126)
Supplement: XML Treatment for Habrophorula belladeceptrix [file zookeys.1197.118126-treatment2.xml]

<!DOCTYPE tp:taxon-treatment
  PUBLIC "-//TaxonX//DTD Taxonomic Treatment Publishing DTD v0 20100105//EN" "tax-treatment-NSO.dtd">
<tp:taxon-treatment xmlns:tp="http://www.plazi.org/taxpub"><tp:treatment-meta><kwd-group><label>Taxon classification</label><kwd>
              <named-content content-type="kingdom">Animalia</named-content>
            </kwd><kwd>
              <named-content content-type="order">Hymenoptera</named-content>
            </kwd><kwd>
              <named-content content-type="family">Apidae</named-content>
            </kwd></kwd-group><mixed-citation publication-type="journal"><person-group><name><surname>Tran</surname><given-names>Ngat Thi</given-names></name><name><surname>Engel</surname><given-names>Michael S.</given-names></name><name><surname>Nguyen</surname><given-names>Lien Thi Phuong</given-names></name></person-group><article-title>﻿A new species of <italic><tp:taxon-name><tp:taxon-name-part taxon-name-part-type="genus" reg="Habrophorula">Habrophorula</tp:taxon-name-part></tp:taxon-name></italic> from Vietnam and an updated key to species of the genus (<tp:taxon-name><tp:taxon-name-part taxon-name-part-type="order">Hymenoptera</tp:taxon-name-part></tp:taxon-name>, <tp:taxon-name><tp:taxon-name-part taxon-name-part-type="family">Apidae</tp:taxon-name-part></tp:taxon-name>)</article-title><source>Zookeys</source><day>18</day><month>04</month><year>2024</year><volume>1197</volume><fpage>261</fpage><lpage>272</lpage><pub-id pub-id-type="doi">10.3897/zookeys.1197.118126</pub-id></mixed-citation></tp:treatment-meta><tp:nomenclature><label>﻿</label><tp:taxon-name>
            <object-id xmlns:xlink="http://www.w3.org/1999/xlink" content-type="arpha" xlink:type="simple">7FEA493F-DD76-5E9C-929F-2E1890E2C85D</object-id>
            <tp:taxon-name-part taxon-name-part-type="genus" reg="Habrophorula">Habrophorula</tp:taxon-name-part>
            <tp:taxon-name-part taxon-name-part-type="species" reg="belladeceptrix">belladeceptrix</tp:taxon-name-part>
            <object-id xmlns:xlink="http://www.w3.org/1999/xlink" content-type="zoobank" xlink:type="simple">https://zoobank.org/70DFD59A-1C27-4BF9-9097-30988B462051</object-id>
          </tp:taxon-name><tp:taxon-authority>Tran, Engel &amp; Nguyen</tp:taxon-authority><tp:taxon-status xmlns:xlink="http://www.w3.org/1999/xlink" xlink:type="simple">sp. nov.</tp:taxon-status><xref ref-type="fig" rid="F1">Figs 1–2</xref><xref ref-type="fig" rid="F2">, 3–6</xref><xref ref-type="fig" rid="F3">, 7–10</xref><xref ref-type="fig" rid="F4">, 11, 12</xref><xref ref-type="fig" rid="F5">, 13–17</xref><xref ref-type="fig" rid="F6">, 18–21</xref><xref ref-type="fig" rid="F7">, 22–26</xref></tp:nomenclature><tp:treatment-sec sec-type="diagnosis" id="SECID0E4EAE"><title>Diagnosis.</title><p>This species can be distinguished from among its congeners by the clypeus and supraclypeal area rather convex, extending in front of the compound eye almost as much as the compound eye width in profile, in this respect resembling the genus <italic><tp:taxon-name><tp:taxon-name-part taxon-name-part-type="genus" reg="Elaphropoda">Elaphropoda</tp:taxon-name-part></tp:taxon-name></italic> (but can be distinguished from this genus by all of the other aforementioned characters). It could be easily confused with other species of <italic><tp:taxon-name><tp:taxon-name-part taxon-name-part-type="genus" reg="Habrophorula">Habrophorula</tp:taxon-name-part></tp:taxon-name></italic>, if ignoring the more protuberant clypeus, which have black legs and black apical margins of the metasomal terga, but differs in the fine clypeal markings of the female, the setal coloration of the male, and the male terminalia (Figs <xref ref-type="fig" rid="F6">18–21</xref>). Males could be confused with <italic><tp:taxon-name><tp:taxon-name-part taxon-name-part-type="genus" reg="Habrophorula">H.</tp:taxon-name-part><tp:taxon-name-part taxon-name-part-type="species" reg="nigripes">nigripes</tp:taxon-name-part></tp:taxon-name></italic> Wu except for the clypeal markings and setal coloration (<italic>vide</italic> key, <italic>infra</italic>) and, most notably, in the differences of the terminalia (<italic>cf.</italic><xref ref-type="bibr" rid="B10">Wu 2000</xref>: fig. 186), particularly the forms of the hidden sterna. The terminalia somewhat resemble those of <italic><tp:taxon-name><tp:taxon-name-part taxon-name-part-type="genus" reg="Habrophorula">H.</tp:taxon-name-part><tp:taxon-name-part taxon-name-part-type="species" reg="nubilipennis">nubilipennis</tp:taxon-name-part></tp:taxon-name></italic> except in the new species sternum VII is narrower, sternum VIII is deeply concave medioapically, and the gonostylar setae are denser and more elongate.</p></tp:treatment-sec><tp:treatment-sec sec-type="type material" id="SECID0EVGAE"><title>Type material.</title><p><bold><italic>Holotype</italic>.</bold> Vietnam: ♀, Cao Bang, Nguyen Binh, Phan Thanh, Salmon Station 2, Phia Oac−Phia Den National Park, <named-content xmlns:xlink="http://www.w3.org/1999/xlink" content-type="dwc:verbatimCoordinates" xlink:type="simple"><named-content content-type="geo-json" specific-use="{&#34;type&#34;:&#34;Point&#34;,&#34;coordinates&#34;:[105.855556,22.591111]}" id="NCID0EDHAE" xlink:type="simple">22°35′28′′N, 105°51′20′′E</named-content></named-content>, alt. 1046 m, 2.vi.2023 [2 June 2023], NT Tran leg. (<abbrev xmlns:xlink="http://www.w3.org/1999/xlink" xlink:title="collection of Hymenoptera of the Institute of Ecology and Biological Resources" id="ABBRID0EIHAE" xlink:type="simple">IEBR</abbrev>). <bold><italic>Paratypes</italic>.</bold> Vietnam: 23♀♀, same data as holotype (<abbrev xmlns:xlink="http://www.w3.org/1999/xlink" xlink:title="collection of Hymenoptera of the Institute of Ecology and Biological Resources" id="ABBRID0EQHAE" xlink:type="simple">IEBR</abbrev>, 2♀♀ <named-content xmlns:xlink="http://www.w3.org/1999/xlink" content-type="dwc:institutional_code" xlink:title="Division of Invertebrate Zoology, American Museum of Natural History" xlink:href="http://grbio.org/institution/american-museum-natural-history" xlink:type="simple">AMNH</named-content>); 2.vii.2022 [2 July 2022]; 1♀, Cao Bang, Nguyen Binh, Phan Thanh, Phia Oac-Phia Den NP, <named-content xmlns:xlink="http://www.w3.org/1999/xlink" content-type="dwc:verbatimCoordinates" xlink:type="simple"><named-content content-type="geo-json" specific-use="{&#34;type&#34;:&#34;Point&#34;,&#34;coordinates&#34;:[105.861111,22.584167]}" id="NCID0E2HAE" xlink:type="simple">22°35′03′′N, 105°51′40′′E</named-content></named-content>, alt. 944 m, 9.vi.2020 [9 June 2020], LX Truong, LTP Nguyen, CQ Nguyen, HD Nguyen, NT Tran, TV Mai, UTP Tran leg.; 8♂♂, Nguyen Binh, Phan Thanh, Ca My Station of Resources Protection, Phia Oac−Phia Den National Park, <named-content xmlns:xlink="http://www.w3.org/1999/xlink" content-type="dwc:verbatimCoordinates" xlink:type="simple"><named-content content-type="geo-json" specific-use="{&#34;type&#34;:&#34;Point&#34;,&#34;coordinates&#34;:[105.849722,22.641667]}" id="NCID0EDIAE" xlink:type="simple">22°38′30′′N, 105°50′59′′E</named-content></named-content>, alt. 1009 m, 7.vi.2020 [7 June 2020], LX Truong, LTP Nguyen, CQ Nguyen, HD Nguyen, NT Tran, TV Mai, UTP Tran leg. (<abbrev xmlns:xlink="http://www.w3.org/1999/xlink" xlink:title="collection of Hymenoptera of the Institute of Ecology and Biological Resources" id="ABBRID0EIIAE" xlink:type="simple">IEBR</abbrev>, 2♂♂ <named-content xmlns:xlink="http://www.w3.org/1999/xlink" content-type="dwc:institutional_code" xlink:title="Division of Invertebrate Zoology, American Museum of Natural History" xlink:href="http://grbio.org/institution/american-museum-natural-history" xlink:type="simple">AMNH</named-content>); 18♂♂, alt. 1009 m, 3.vi.2023 [3 June 2023], NT Tran leg.</p></tp:treatment-sec><tp:treatment-sec sec-type="description" id="SECID0EQIAE"><title>Description.</title><p>♀: Total body length 12 mm, forewing length 9 mm.</p><p><bold><italic>Structure</italic>.</bold> Head broader than long, about 1.4× as broad as long, head length 3.1 mm, width 4.4 mm (Fig. <xref ref-type="fig" rid="F2">3</xref>); compound eyes about 2× genal width; mandible with three teeth (as preserved, teeth relatively worn apically, and preapical tooth nearly completely worn) (Fig. <xref ref-type="fig" rid="F3">7</xref>); clypeus broader than long, about 1.5× as broad as long; clypeus and supraclypeal area rather convex, extending in front of compound eye almost as much as compound eye width in profile (unique to genus); labrum apically with small median emargination; scape slender, about 3.5× as long as broad, pedicel approximately 1.1× as broad as long and about 0.4× length of F1, F1 longer than broad and approximately 2× length of F2, F3–9 ascending in length, F3–5, F6–7, and F8–9 subequal in length, F10 longest flagellomere, about 1.4× as long as broad (Fig. <xref ref-type="fig" rid="F3">8</xref>). Mesosoma approximately as broad as long; mesoscutellum short and with apical margin rounded, not overhanging metanotum (Fig. <xref ref-type="fig" rid="F1">2</xref>). Forewing with three submarginal cells, first and third submarginal cells broader than second submarginal cell, 1m-cu entering near apex of second marginal cell (Fig. <xref ref-type="fig" rid="F3">9</xref>). Metabasitibial plate large (Fig. <xref ref-type="fig" rid="F1">1</xref>). Metasoma rather heart-shaped (Fig. <xref ref-type="fig" rid="F1">2</xref>); pygidial plate large, rounded apically (Fig. <xref ref-type="fig" rid="F3">10</xref>).</p><fig id="F1" position="float" orientation="portrait"><object-id xmlns:xlink="http://www.w3.org/1999/xlink" content-type="doi" xlink:type="simple">10.3897/zookeys.1197.118126.figures1-2</object-id><object-id xmlns:xlink="http://www.w3.org/1999/xlink" content-type="arpha" xlink:type="simple">BC5B7C93-F1FC-59DB-A67D-BDD543381374</object-id><label>Figures 1, 2.</label><caption><p><italic><tp:taxon-name><tp:taxon-name-part taxon-name-part-type="genus" reg="Habrophorula">Habrophorula</tp:taxon-name-part><tp:taxon-name-part taxon-name-part-type="species" reg="belladeceptrix">belladeceptrix</tp:taxon-name-part></tp:taxon-name></italic> sp. nov., female <bold>1</bold> habitus, lateral view <bold>2</bold> habitus, dorsal view. Scale bars: 1 mm.</p></caption><graphic xmlns:xlink="http://www.w3.org/1999/xlink" xlink:href="zookeys-1197-261_article-118126__-g001.jpg" position="float" orientation="portrait" xlink:type="simple" id="oo_1029130.jpg"><uri content-type="original_file" xlink:type="simple">https://binary.pensoft.net/fig/1029130</uri></graphic></fig><fig id="F2" position="float" orientation="portrait"><object-id xmlns:xlink="http://www.w3.org/1999/xlink" content-type="doi" xlink:type="simple">10.3897/zookeys.1197.118126.figures3-6</object-id><object-id xmlns:xlink="http://www.w3.org/1999/xlink" content-type="arpha" xlink:type="simple">EC8D6660-9C25-5860-8518-3213D7F92D85</object-id><label>Figures 3–6.</label><caption><p>Facial marks variation of <italic><tp:taxon-name><tp:taxon-name-part taxon-name-part-type="genus" reg="Habrophorula">Habrophorula</tp:taxon-name-part><tp:taxon-name-part taxon-name-part-type="species" reg="belladeceptrix">belladeceptrix</tp:taxon-name-part></tp:taxon-name></italic> sp. nov., female <bold>3</bold> holotype <bold>4–6</bold> paratypes. Scale bars: 1 mm.</p></caption><graphic xmlns:xlink="http://www.w3.org/1999/xlink" xlink:href="zookeys-1197-261_article-118126__-g002.jpg" position="float" orientation="portrait" xlink:type="simple" id="oo_1029131.jpg"><uri content-type="original_file" xlink:type="simple">https://binary.pensoft.net/fig/1029131</uri></graphic></fig><fig id="F3" position="float" orientation="portrait"><object-id xmlns:xlink="http://www.w3.org/1999/xlink" content-type="doi" xlink:type="simple">10.3897/zookeys.1197.118126.figures7-10</object-id><object-id xmlns:xlink="http://www.w3.org/1999/xlink" content-type="arpha" xlink:type="simple">4B74BDF9-F74A-5FDC-A5A5-C1F1F70F3C8A</object-id><label>Figures 7–10.</label><caption><p><italic><tp:taxon-name><tp:taxon-name-part taxon-name-part-type="genus" reg="Habrophorula">Habrophorula</tp:taxon-name-part><tp:taxon-name-part taxon-name-part-type="species" reg="belladeceptrix">belladeceptrix</tp:taxon-name-part></tp:taxon-name></italic> sp. nov., female <bold>7</bold> mandible, latero-dorsal view <bold>8</bold> left antenna <bold>9</bold> left forewing <bold>10</bold> pygidial plate, dorsal view. Scale bars: 0.5 mm (<bold>7, 8</bold>); 1 mm (<bold>9, 10</bold>).</p></caption><graphic xmlns:xlink="http://www.w3.org/1999/xlink" xlink:href="zookeys-1197-261_article-118126__-g003.jpg" position="float" orientation="portrait" xlink:type="simple" id="oo_1029132.jpg"><uri content-type="original_file" xlink:type="simple">https://binary.pensoft.net/fig/1029132</uri></graphic></fig><p><bold><italic>Sculpturing and texture</italic>.</bold> Clypeus and supraclypeal area with dense, coarse punctures, such punctures becoming elongate apically to give surface a wrinkled appearance (Fig. <xref ref-type="fig" rid="F2">3</xref>); paraocular area below antennal torulus with punctures similar to elongate punctures of clypeus except shallow and more spaced; frons and vertex with small, round, dense punctures separated by less than a puncture width, such punctures in ocellocular area becoming sparse, integument between punctures smooth; gena with dense, elongate punctures. Mesoscutum and mesoscutellum with large, round, dense punctures separated by much less than a puncture width; metanotum with punctures similar to mesoscutellum except smaller, such punctures becoming fainter mesally and integument more imbricate; pleura with punctures similar to mesoscutum except contiguous; basal area of propodeum wholly vertical, scarcely differentiated from posterior surface, with punctures similar to mesoscutellum on basal area and lateral and posterior surfaces. Metasomal terga with small, round, punctures separated by a puncture width, integument between smooth and matte, such punctures denser in apical marginal zones and progressively so laterally on each tergum and on more apical terga; sterna with coarser punctures than those of terga, separated by less than a puncture width, smaller and denser toward apical marginal zones, narrow apical margins impunctate, pregradular surfaces impunctate and imbricate.</p><p><bold><italic>Color</italic>.
            </bold> Labrum brown, except yellowish mark medially (Fig. <xref ref-type="fig" rid="F2">3</xref>); mandible with yellow mark basally, then brown to black on remainder (Fig. <xref ref-type="fig" rid="F3">7</xref>); paraocular area with yellowish marking extending along inner margin to level of antennal toruli, except black spot on upper side of clypeus; clypeus black, except inverted yellowish T-shaped mark medially and apically, and brown mark apically; supraclypeal area with small yellowish mark medially (Fig. <xref ref-type="fig" rid="F2">3</xref>). Yellowish marks of labrum, clypeus and paraocular area variety in paratypes (Figs <xref ref-type="fig" rid="F2">4–6</xref>). Remainder of integument black.</p><p><bold><italic>Pubescence.</italic></bold> Clypeus with some short, yellowish setae intermixed with black setae latero-apically; paraocular area with short, yellowish setae intermixed with sparse black setae; scape with long, brownish black setae; face above antennal torulus with yellowish tuft of setae (Fig. <xref ref-type="fig" rid="F2">3</xref>); vertex with long, blackish setae; occiput with long, yellowish, dense setae. Mesosoma with long, dense, yellowish setae intermixed with blackish setae anteriorly and yellowish setae laterally (Figs <xref ref-type="fig" rid="F1">1</xref>, <xref ref-type="fig" rid="F1">2</xref>), such setae sparse to absent on disc. Coxae and trochanters with dense, yellowish setal tufts ventrally; outer surface of mesotibia and mesobasitarsus with long, yellowish-orange setae, inner surface of mesobasitarsus with short, dense, orange setae; outer surface of metatibia and metabasitarsus with yellowish-orange scopal setae. Apical margins of metasomal T1–3 with short, yellowish setal bands, interrupted medially; T4 with short setal band apically; T5 with long, dense, orange setae (Fig. <xref ref-type="fig" rid="F1">2</xref>); T6 covered with orange setae lateral to pygidial plate (Fig. <xref ref-type="fig" rid="F3">10</xref>); S2–4 apical margins with long, sparse, yellowish-orange setae; S5 apical margin with long, dense, orange setae; S6 apically with orange setal tufts.</p><p>♂: Total body length about 10 mm, forewing length 9 mm. Head in facial view with yellowish marks as in Figs <xref ref-type="fig" rid="F5">13–15</xref>; mandible with three teeth, prominent preapical tooth and two long apical teeth (Fig. <xref ref-type="fig" rid="F5">14</xref>); antenna with scape about 2.5× as long as broad, F1 approximately 0.8× length of F2, F3–10 subequal in length, F11 longest flagellomere (Fig. <xref ref-type="fig" rid="F5">15</xref>); forewing as in Fig. <xref ref-type="fig" rid="F5">16</xref>; T7 with apical margin concave medially to form short, broad, paramedial lobes (Fig. <xref ref-type="fig" rid="F5">17</xref>). Male terminalia as in Figs <xref ref-type="fig" rid="F6">18–21</xref>.</p><p>Sculpturing as described for female (<italic>vide supra</italic>) except coarse punctures of sterna sparser.</p><p>Integument black except mandible largely yellow with black apex, labrum yellow with basolateral ovals of semitranslucent brown; clypeus with large, inverted-T-shaped yellow marking; paraocular area below antennal torulus pale yellow to off-white, somewhat diaphanous; venter of scape with yellow longitudinal stripe.</p><p>Metasomal T1 basally and laterally with relatively long, yellowish-orange setae; T1–T5 apically with short, yellowish-orange to yellowish setal bands, broadly interrupted medially (Figs <xref ref-type="fig" rid="F4">11</xref>, <xref ref-type="fig" rid="F4">12</xref>).</p><fig id="F4" position="float" orientation="portrait"><object-id xmlns:xlink="http://www.w3.org/1999/xlink" content-type="doi" xlink:type="simple">10.3897/zookeys.1197.118126.figures11-12</object-id><object-id xmlns:xlink="http://www.w3.org/1999/xlink" content-type="arpha" xlink:type="simple">AA084D1D-3E24-5BB7-B580-B50A6E5BA1F4</object-id><label>Figures 11, 12.</label><caption><p><italic><tp:taxon-name><tp:taxon-name-part taxon-name-part-type="genus" reg="Habrophorula">Habrophorula</tp:taxon-name-part><tp:taxon-name-part taxon-name-part-type="species" reg="belladeceptrix">belladeceptrix</tp:taxon-name-part></tp:taxon-name></italic> sp. nov., male <bold>11</bold> habitus, lateral view <bold>12</bold> habitus, dorsal view. Scale bars: 1 mm.</p></caption><graphic xmlns:xlink="http://www.w3.org/1999/xlink" xlink:href="zookeys-1197-261_article-118126__-g004.jpg" position="float" orientation="portrait" xlink:type="simple" id="oo_1029133.jpg"><uri content-type="original_file" xlink:type="simple">https://binary.pensoft.net/fig/1029133</uri></graphic></fig><fig id="F5" position="float" orientation="portrait"><object-id xmlns:xlink="http://www.w3.org/1999/xlink" content-type="doi" xlink:type="simple">10.3897/zookeys.1197.118126.figures13-17</object-id><object-id xmlns:xlink="http://www.w3.org/1999/xlink" content-type="arpha" xlink:type="simple">75413E04-F374-5687-BB05-F4AADD53815F</object-id><label>Figures 13–17.</label><caption><p><italic><tp:taxon-name><tp:taxon-name-part taxon-name-part-type="genus" reg="Habrophorula">Habrophorula</tp:taxon-name-part><tp:taxon-name-part taxon-name-part-type="species" reg="belladeceptrix">belladeceptrix</tp:taxon-name-part></tp:taxon-name></italic> sp. nov., male <bold>13</bold> head, facial view <bold>14</bold> labrum and mandible, dorsal view <bold>15</bold> left antenna. <bold>16</bold> right forewing <bold>17</bold> metasomal tergum VII, dorsal view. Scale bars: 0.5 mm (<bold>14, 17</bold>); 1 mm (<bold>13, 15, 16</bold>).</p></caption><graphic xmlns:xlink="http://www.w3.org/1999/xlink" xlink:href="zookeys-1197-261_article-118126__-g005.jpg" position="float" orientation="portrait" xlink:type="simple" id="oo_1029134.jpg"><uri content-type="original_file" xlink:type="simple">https://binary.pensoft.net/fig/1029134</uri></graphic></fig><fig id="F6" position="float" orientation="portrait"><object-id xmlns:xlink="http://www.w3.org/1999/xlink" content-type="doi" xlink:type="simple">10.3897/zookeys.1197.118126.figures18-21</object-id><object-id xmlns:xlink="http://www.w3.org/1999/xlink" content-type="arpha" xlink:type="simple">65A6107B-5A5E-5C2C-B4DD-D493D91A99C4</object-id><label>Figures 18–21.</label><caption><p><italic><tp:taxon-name><tp:taxon-name-part taxon-name-part-type="genus" reg="Habrophorula">Habrophorula</tp:taxon-name-part><tp:taxon-name-part taxon-name-part-type="species" reg="belladeceptrix">belladeceptrix</tp:taxon-name-part></tp:taxon-name></italic> sp. nov., male terminalia <bold>18</bold> metasomal sternum VII <bold>19</bold> metasomal sternum VIII <bold>20</bold> genitalia, dorsal view <bold>21</bold> genitalia, ventral view. Scale bars: 0.5 mm.</p></caption><graphic xmlns:xlink="http://www.w3.org/1999/xlink" xlink:href="zookeys-1197-261_article-118126__-g006.jpg" position="float" orientation="portrait" xlink:type="simple" id="oo_1029135.jpg"><uri content-type="original_file" xlink:type="simple">https://binary.pensoft.net/fig/1029135</uri></graphic></fig></tp:treatment-sec><tp:treatment-sec sec-type="etymology" id="SECID0EETAE"><title>Etymology.</title><p>The specific epithet is a combination of the Latin adjectives <italic>bellā</italic>, meaning, “beautiful”, and <italic>dēceptrix</italic>, meaning, “she who deceives”.</p></tp:treatment-sec><tp:treatment-sec sec-type="remarks" id="SECID0EOTAE"><title>Remarks.</title><p>This species was collected exclusively from Phia Oac-Phia Den National Park, Cao Bang Province (Figs <xref ref-type="fig" rid="F7">22</xref>, <xref ref-type="fig" rid="F7">25</xref>). Females were collected from flowers of <italic><tp:taxon-name><tp:taxon-name-part taxon-name-part-type="genus" reg="Saurauia">Saurauia</tp:taxon-name-part><tp:taxon-name-part taxon-name-part-type="species" reg="roxburghii">roxburghii</tp:taxon-name-part></tp:taxon-name></italic> Wall. (Fig. <xref ref-type="fig" rid="F7">23</xref>) and <italic><tp:taxon-name><tp:taxon-name-part taxon-name-part-type="genus" reg="Saurauia">Saurauia</tp:taxon-name-part><tp:taxon-name-part taxon-name-part-type="species" reg="napaulensis">napaulensis</tp:taxon-name-part></tp:taxon-name></italic> DC. (<tp:taxon-name><tp:taxon-name-part taxon-name-part-type="family">Actinidiaceae</tp:taxon-name-part></tp:taxon-name>) (Fig. <xref ref-type="fig" rid="F7">24</xref>), which are relatively common on the sides of roads. Its associated sex was recorded from flowers of <italic><tp:taxon-name><tp:taxon-name-part taxon-name-part-type="genus" reg="Lantana">Lantana</tp:taxon-name-part><tp:taxon-name-part taxon-name-part-type="species" reg="camara">camara</tp:taxon-name-part></tp:taxon-name></italic> L. (<tp:taxon-name><tp:taxon-name-part taxon-name-part-type="family">Verbenaceae</tp:taxon-name-part></tp:taxon-name>) (Fig. <xref ref-type="fig" rid="F7">26</xref>).</p><fig id="F7" position="float" orientation="portrait"><object-id xmlns:xlink="http://www.w3.org/1999/xlink" content-type="doi" xlink:type="simple">10.3897/zookeys.1197.118126.figures22-26</object-id><object-id xmlns:xlink="http://www.w3.org/1999/xlink" content-type="arpha" xlink:type="simple">AF45513F-A5E6-5521-A377-46042310EA93</object-id><label>Figures 22–26.</label><caption><p>Habitat and floral associations of <italic><tp:taxon-name><tp:taxon-name-part taxon-name-part-type="genus" reg="Habrophorula">Habrophorula</tp:taxon-name-part><tp:taxon-name-part taxon-name-part-type="species" reg="belladeceptrix">belladeceptrix</tp:taxon-name-part></tp:taxon-name></italic> sp. nov. in Vietnam <bold>22</bold> habitat where females were found <bold>23</bold> flowers of <italic><tp:taxon-name><tp:taxon-name-part taxon-name-part-type="genus" reg="Saurauia">Saurauia</tp:taxon-name-part><tp:taxon-name-part taxon-name-part-type="species" reg="roxburghii">roxburghii</tp:taxon-name-part></tp:taxon-name></italic> Wall. (<tp:taxon-name><tp:taxon-name-part taxon-name-part-type="family">Actinidiaceae</tp:taxon-name-part></tp:taxon-name>) at which females were collecting <bold>24</bold> flowers of <italic><tp:taxon-name><tp:taxon-name-part taxon-name-part-type="genus" reg="Saurauia">Saurauia</tp:taxon-name-part><tp:taxon-name-part taxon-name-part-type="species" reg="napaulensis">napaulensis</tp:taxon-name-part></tp:taxon-name></italic> DC. (<tp:taxon-name><tp:taxon-name-part taxon-name-part-type="family">Actinidiaceae</tp:taxon-name-part></tp:taxon-name>) at which females were collected <bold>25</bold> habitat where males were found <bold>26</bold> flowers of <italic><tp:taxon-name><tp:taxon-name-part taxon-name-part-type="genus" reg="Lantana">Lantana</tp:taxon-name-part><tp:taxon-name-part taxon-name-part-type="species" reg="camara">camara</tp:taxon-name-part></tp:taxon-name></italic> L. (<tp:taxon-name><tp:taxon-name-part taxon-name-part-type="family">Verbenaceae</tp:taxon-name-part></tp:taxon-name>).</p></caption><graphic xmlns:xlink="http://www.w3.org/1999/xlink" xlink:href="zookeys-1197-261_article-118126__-g007.jpg" position="float" orientation="portrait" xlink:type="simple" id="oo_1029136.jpg"><uri content-type="original_file" xlink:type="simple">https://binary.pensoft.net/fig/1029136</uri></graphic></fig></tp:treatment-sec><ref-list><ref id="B10"><mixed-citation xmlns:xlink="http://www.w3.org/1999/xlink" xlink:type="simple"><person-group><name name-style="western"><surname>Wu</surname><given-names>YR</given-names></name></person-group> (<year>2000</year>) Fauna Sinica. <tp:taxon-name><tp:taxon-name-part taxon-name-part-type="class">Insecta</tp:taxon-name-part></tp:taxon-name>. Volume 20. <tp:taxon-name><tp:taxon-name-part taxon-name-part-type="order">Hymenoptera</tp:taxon-name-part></tp:taxon-name>. <tp:taxon-name><tp:taxon-name-part taxon-name-part-type="family">Melittidae</tp:taxon-name-part></tp:taxon-name>, <tp:taxon-name><tp:taxon-name-part taxon-name-part-type="family">Apidae</tp:taxon-name-part></tp:taxon-name>. Science Press, Beijing, [xiv+]442 pp. [+9 pls] [In Chinese, with English summary]</mixed-citation></ref></ref-list></tp:taxon-treatment>
